# Supplementary material for: satmut_utils: a simulation and variant calling package for multiplexed assays of variant effect
Source: Genome Biol. 2023 Apr 20;24:82. doi: 10.1186/s13059-023-02922-z (PMC10116734; doi:10.1186/s13059-023-02922-z)
Supplement: Supplementary file 3 — Additional file 3: Table S1. satmut_utils 'call' error correction features. Table S2. Variants with differential RNA abundance by amplicon and RACE-like methods. Table S3. pDEST_HC_Rec_Bxb_v2_CBS PCR1 and PCR2 primers for amplicon method. Table S4. CBS tail-less primers for RACE-like, Anchored Multiplex PCR method. Table S5. CBS primers for negative control library amplification. [file 13059_2023_2922_MOESM3_ESM.xlsx]

## Sheet: Table_S1
Table S1: satmut_utils 'call' error correction features
Feature	MeanDecreaseAccuracy	MeanDecreaseGini
log10_CAF	0.175842	5623.47
TYPE:tri_nt_MNP	0.171446	2676.83
TYPE:di_nt_MNP	0.123089	1746.26
R2_MINUS_MED_NM	0.0889434	5034.38
MATCHES_MUT_SIG:True	0.048507	1228.47
R1_PLUS_MED_BQ	0.0283317	440.214
R2_MINUS_MED_BQ	0.0262846	396.795
SUBST:A.G_T.C	0.0206438	174.871
SUBST:C.T_G.A	0.0147155	154.982
SUBST:C.A_G.T	0.0115648	175.443
SUBST:C.G_G.C	0.0086844	143.092
SUBST:A.T_T.A	0.00549766	95.5412
R2_MINUS_MED_RP	0.00415075	785.106
DOWN_REF_NT:G	0.00144293	93.7081
UP_REF_NT:C	0.00120978	96.0779
DOWN_REF_NT:C	0.00106957	85.4536
UP_REF_NT:G	0.000828508	93.6009
UP_REF_NT:T	0.000508691	65.8476
DOWN_REF_NT:T	0.000399296	72.8681

## Sheet: Table_S2
Table S2: Variants with differential RNA abundance by amplicon and RACE-like methods
Method	Variant_ID	Reference	Alternate	Reference_codon	Alternate_codon	Amino_acid_position	Amino_acid_change	log_FC	log_FC_direction	Average_expression	FDR	Max_vitamin_B6_score	Score_direction	Log2_likelihood_ratio	Flags	High_vitamin_B6_score	High_vitamin_B6_stderr	Low_vitamin_B6_score	Low_vitamin_B6_stderr	Vitamin_B6_remediability_delta	Vitamin_B6_remediability_stderr	Hydro_tRNAseq_log_ratio	mim_tRNAseq_log_ratio	Codon_stability_coefficient_difference	Short_ID	Direction_same
Amplicon	pDEST_HC_Rec_Bxb_v2_CBS_WT:4943:GAG:ATT	GAG	ATT	GAG	ATT	128	p.E128I	-2.44131	Down	-12.9261	0.0399761	0.816463	Up	-5.88914	refined	0.816463	0.188227	0.762225	0.201625	0.0542382	0.19726	-2.46151	-2.4988	-0.0500969	p.E128I, GAG>ATT	FALSE
Amplicon	pDEST_HC_Rec_Bxb_v2_CBS_WT:4967:CT:TA	CT	TA	CTG	TAG	136	p.L136*	-2.23281	Down	-12.452	0.0182407	NA	NA	NA	refined	NA	NA	NA	NA	NA	NA	NA	NA	NA	p.L136*, CT>TA
Amplicon	pDEST_HC_Rec_Bxb_v2_CBS_WT:4757:CAC:TTT	CAC	TTT	CAC	TTT	66	p.H66F	-2.21117	Down	-12.1387	0.0117039	0.792632	Up	-4.85044	refined	0.792632	0.105314	0.705031	0.0845152	0.087601	0.0919724	-1.64882	-0.403727	-0.0202414	p.H66F, CAC>TTT	FALSE
Amplicon	pDEST_HC_Rec_Bxb_v2_CBS_WT:4754:CAT:AGG	CAT	AGG	CAT	AGG	65	p.H65R	-2.15759	Down	-12.8223	0.0458473	0.0468734	Down	5.62506	refined	0.0468734	0.233711	0.0428471	0.171566	0.00402631	0.1945	-1.24407	-0.264312	0.069125	p.H65R, CAT>AGG	TRUE
Amplicon	pDEST_HC_Rec_Bxb_v2_CBS_WT:4982:AC:TA	AC	TA	ACG	TAG	141	p.T141*	-2.09462	Down	-13.1832	0.0126041	NA	NA	NA	imputed	NA	NA	NA	NA	NA	NA	NA	NA	NA	p.T141*, AC>TA
Amplicon	pDEST_HC_Rec_Bxb_v2_CBS_WT:4991:GA:CT	GA	CT	GAG	CTG	144	p.E144L	-2.01746	Down	-11.6217	0.0458473	0.0678383	Down	5.66968	refined	0.0678383	0.0933894	0.0399937	0.0753193	0.0278446	0.0817875	-2.19504	-0.924574	0.0752553	p.E144L, GA>CT	TRUE
Amplicon	pDEST_HC_Rec_Bxb_v2_CBS_WT:4925:ATC:TTG	ATC	TTG	ATC	TTG	122	p.I122L	-1.94437	Down	-12.8084	0.0824449	0.264665	Down	5.38265	refined	0.264665	0.195393	0.0584032	0.202387	0.206262	0.200083	NA	5.63047	-0.0960858	p.I122L, ATC>TTG	TRUE
Amplicon	pDEST_HC_Rec_Bxb_v2_CBS_WT:4964:ACG:TGT	ACG	TGT	ACG	TGT	135	p.T135C	-1.87902	Down	-12.2654	0.0127823	0.202615	Down	5.0313	refined	0.202615	0.247495	0.081094	0.281765	0.121521	0.270824	0.900788	0.143628	-0.130406	p.T135C, ACG>TGT	TRUE
Amplicon	pDEST_HC_Rec_Bxb_v2_CBS_WT:4916:AAG:TTT	AAG	TTT	AAG	TTT	119	p.K119F	-1.7705	Down	-12.7443	0.0182407	0.0284925	Down	5.85	refined	0.0150549	0.113115	0.0284925	0.051879	-0.0134376	0.0778416	-1.9142	-1.46258	-0.0305568	p.K119F, AAG>TTT	TRUE
Amplicon	pDEST_HC_Rec_Bxb_v2_CBS_WT:4931:CT:AG	CT	AG	CTG	AGG	124	p.L124R	-1.72121	Down	-13.0514	0.0867579	0.314396	Down	3.49778	refined	0.314396	0.327979	0.181609	0.297201	0.132787	0.307803	0.149166	-0.122667	-0.0951522	p.L124R, CT>AG	TRUE
Amplicon	pDEST_HC_Rec_Bxb_v2_CBS_WT:4676:AAG:GTT	AAG	GTT	AAG	GTT	39	p.K39V	-1.66245	Down	-13.2207	0.0434723	0.574725	Up	0.123393	refined	0.574725	0.0618839	0.403473	0.119112	0.171252	0.10361	-1.81227	-1.16982	-0.0494675	p.K39V, AAG>GTT	FALSE
Amplicon	pDEST_HC_Rec_Bxb_v2_CBS_WT:4973:CCC:TAG	CCC	TAG	CCC	TAG	138	p.P138*	-1.61748	Down	-12.6143	0.0851767	0	Down	6.3004	refined	0	0.0629265	0	0.116547	0	0.10186	NA	NA	NA	p.P138*, CCC>TAG
Amplicon	pDEST_HC_Rec_Bxb_v2_CBS_WT:4889:GAG:CCT	GAG	CCT	GAG	CCT	110	p.E110P	-1.58508	Down	-12.2933	0.138176	0.0404145	Down	5.9617	refined	0.0404145	0.355172	0.0213942	0.118752	0.0190203	0.162946	-6.10529	-0.794453	-0.0403081	p.E110P, GAG>CCT	TRUE
Amplicon	pDEST_HC_Rec_Bxb_v2_CBS_WT:4760:CAC:ACG	CAC	ACG	CAC	ACG	67	p.H67T	-1.55942	Down	-11.6008	0.0654768	0.628843	Up	0.577626	imputed	0.628843	0.177586	0.374042	0.335881	0.254801	0.218616	-1.09788	-0.337428	0.0618577	p.H67T, CAC>ACG	FALSE
Amplicon	pDEST_HC_Rec_Bxb_v2_CBS_WT:4985:ATT:TAG	ATT	TAG	ATT	TAG	142	p.I142*	-1.54689	Down	-13.0546	0.119298	0	Down	6.3004	refined	0	0.0670047	0	0.104826	0	0.0939265	NA	NA	NA	p.I142*, ATT>TAG
Amplicon	pDEST_HC_Rec_Bxb_v2_CBS_WT:4974:CC:GT	CC	GT	CCC	CGT	138	p.P138R	-1.5079	Down	-13.0265	0.124427	0.96651	Up	-8.65603	refined	0.96651	0.211653	0.904322	0.262916	0.0621878	0.247013	NA	11.3689	-0.035977	p.P138R, CC>GT	FALSE
Amplicon	pDEST_HC_Rec_Bxb_v2_CBS_WT:4758:AC:GT	AC	GT	CAC	CGT	66	p.H66R	-1.50542	Down	-11.9617	0.101841	0.776504	Up	-2.34986	refined	0.776504	0.0969177	0.558778	0.148701	0.217726	0.133688	-0.560244	0.207643	0.0118157	p.H66R, AC>GT	FALSE
Amplicon	pDEST_HC_Rec_Bxb_v2_CBS_WT:4674:CC:GT	CC	GT	GCC	GGT	38	p.A38G	-1.50095	Down	-13.095	0.104091	0.807182	Up	-6.7124	refined	0.807182	0.0980152	0.806048	0.0747927	0.00113399	0.0832564	NA	11.2443	-0.0763043	p.A38G, CC>GT	FALSE
Amplicon	pDEST_HC_Rec_Bxb_v2_CBS_WT:4973:CCC:AGG	CCC	AGG	CCC	AGG	138	p.P138R	-1.38483	Down	-13.4541	0.104091	0.96651	Up	-8.65603	refined	0.96651	0.211653	0.904322	0.262916	0.0621878	0.247013	NA	10.897	-0.0526806	p.P138R, CCC>AGG	FALSE
Amplicon	pDEST_HC_Rec_Bxb_v2_CBS_WT:4991:GAG:CTT	GAG	CTT	GAG	CTT	144	p.E144L	-1.30641	Down	-11.5988	0.141055	0.0678383	Down	5.66968	refined	0.0678383	0.0933894	0.0399937	0.0753193	0.0278446	0.0817875	-2.52677	-1.07847	-0.0439975	p.E144L, GAG>CTT	TRUE
Amplicon	pDEST_HC_Rec_Bxb_v2_CBS_WT:4949:GCT:TCG	GCT	TCG	GCT	TCG	130	p.A130S	-1.29281	Down	-11.9222	0.0401016	0.791682	Up	-1.34387	refined	0.791682	0.0909679	0.496741	0.119402	0.294941	0.110738	-1.2636	-0.960451	0.0133867	p.A130S, GCT>TCG	FALSE
Amplicon	pDEST_HC_Rec_Bxb_v2_CBS_WT:4889:GAG:CAT	GAG	CAT	GAG	CAT	110	p.E110H	-1.29279	Down	-13.5841	0.0851767	0.0438687	Down	5.83551	refined	0.0438687	0.355172	0.0294149	0.165328	0.0144538	0.195737	-0.80181	-0.782929	-0.0890219	p.E110H, GAG>CAT	TRUE
Amplicon	pDEST_HC_Rec_Bxb_v2_CBS_WT:4905:GC:CT	GC	CT	GGC	GCT	115	p.G115A	-1.19462	Down	-12.3642	0.0654768	0.836215	Up	-6.93622	refined	0.836215	0.18122	0.817733	0.239218	0.0184821	0.221579	-2.59212	0.110484	-0.0538229	p.G115A, GC>CT	FALSE
Amplicon	pDEST_HC_Rec_Bxb_v2_CBS_WT:4926:TC:CT	TC	CT	ATC	ACT	122	p.I122T	-1.15742	Down	-12.5532	0.0851767	0.228862	Down	5.99221	refined	0.228862	0.149392	0.0194588	0.119236	0.209403	0.130067	NA	6.73599	-0.129487	p.I122T, TC>CT	TRUE
Amplicon	pDEST_HC_Rec_Bxb_v2_CBS_WT:4706:CCG:ACT	CCG	ACT	CCG	ACT	49	p.P49T	-1.13548	Down	-11.7523	0.131447	0.79361	Up	-2.67929	imputed	0.79361	0.355172	0.578713	0.335881	0.214897	0.345662	-0.154772	1.47686	-0.0792046	p.P49T, CCG>ACT	FALSE
Amplicon	pDEST_HC_Rec_Bxb_v2_CBS_WT:4935:GG:TT	GG	TT	CGG	CTT	125	p.R125L	-1.10146	Down	-13.6797	0.141055	0.476702	Down	4.29963	refined	0.476702	0.160131	0.128808	0.173527	0.347894	0.169179	-0.514685	-0.582408	-0.061037	p.R125L, GG>TT	TRUE
Amplicon	pDEST_HC_Rec_Bxb_v2_CBS_WT:4733:CGG:ATT	CGG	ATT	CGG	ATT	58	p.R58I	-1.07843	Down	-12.5208	0.0336029	0.726297	Up	-5.02955	refined	0.726297	0.13627	0.715045	0.121991	0.0112524	0.126929	-0.449426	-2.00274	-0.0671365	p.R58I, CGG>ATT	FALSE
Amplicon	pDEST_HC_Rec_Bxb_v2_CBS_WT:4673:GCC:TGT	GCC	TGT	GCC	TGT	38	p.A38C	-1.03462	Down	-12.3941	0.104091	0.974116	Up	-6.23163	refined	0.974116	0.190466	0.780618	0.0850733	0.193499	0.130067	NA	10.7181	-0.143928	p.A38C, GCC>TGT	FALSE
Amplicon	pDEST_HC_Rec_Bxb_v2_CBS_WT:4706:CC:AA	CC	AA	CCG	AAG	49	p.P49K	-1.02395	Down	-12.7405	0.0827353	0.707081	Up	-1.01368	imputed	0.707081	0.355172	0.476021	0.335881	0.23106	0.345662	0.298702	2.12861	-0.023397	p.P49K, CC>AA	FALSE
Amplicon	pDEST_HC_Rec_Bxb_v2_CBS_WT:4964:ACG:TTT	ACG	TTT	ACG	TTT	135	p.T135F	-1.00731	Down	-11.4281	0.0458473	0.758694	Up	-3.83516	refined	0.758694	0.117423	0.647083	0.0626844	0.111611	0.084945	-0.550939	-0.066299	-0.0820991	p.T135F, ACG>TTT	FALSE
Amplicon	pDEST_HC_Rec_Bxb_v2_CBS_WT:4895:TTC:GTG	TTC	GTG	TTC	GTG	112	p.F112V	-1.00189	Down	-12.9223	0.104091	0.18898	Down	5.56723	refined	0.18898	0.126301	0.0465508	0.15028	0.142429	0.142735	2.2614	0.119762	-0.0107971	p.F112V, TTC>GTG	TRUE
Amplicon	pDEST_HC_Rec_Bxb_v2_CBS_WT:4745:GA:AT	GA	AT	GAG	ATG	62	p.E62M	-0.995911	Down	-13.1038	0.104091	0.949117	Up	-7.62936	refined	0.949117	0.137299	0.853307	0.128138	0.0958104	0.131263	-1.46217	-0.603422	0.0438819	p.E62M, GA>AT	FALSE
Amplicon	pDEST_HC_Rec_Bxb_v2_CBS_WT:4736:CCT:TAG	CCT	TAG	CCT	TAG	59	p.P59*	-0.995257	Down	-11.2702	0.0977086	NA	NA	NA	imputed	NA	NA	NA	NA	NA	NA	NA	NA	NA	p.P59*, CCT>TAG
Amplicon	pDEST_HC_Rec_Bxb_v2_CBS_WT:4754:CA:GT	CA	GT	CAT	GTT	65	p.H65V	-0.974909	Down	-12.8684	0.0827353	0.0655729	Down	5.27136	refined	0.0651815	0.142173	0.0655729	0.0901366	-0.000391381	0.110246	-1.54689	-0.110968	0.0348608	p.H65V, CA>GT	TRUE
Amplicon	pDEST_HC_Rec_Bxb_v2_CBS_WT:4715:TGC:AGG	TGC	AGG	TGC	AGG	52	p.C52R	-0.94592	Down	-13.8614	0.103886	0.0690846	Down	6.22391	imputed	0.0690846	0.355172	0.00481369	0.335881	0.0642709	0.345662	-1.04698	-0.0705123	-0.0224916	p.C52R, TGC>AGG	TRUE
Amplicon	pDEST_HC_Rec_Bxb_v2_CBS_WT:4670:GAA:ATT	GAA	ATT	GAA	ATT	37	p.E37I	-0.92661	Down	-12.5822	0.0948017	0.669424	Up	-1.9618	refined	0.669424	0.0770933	0.535049	0.0922671	0.134375	0.087502	-0.28169	-1.60405	0.0205152	p.E37I, GAA>ATT	FALSE
Amplicon	pDEST_HC_Rec_Bxb_v2_CBS_WT:4925:ATC:TTT	ATC	TTT	ATC	TTT	122	p.I122F	-0.907326	Down	-10.9183	0.0557129	0.0611943	Down	5.90632	refined	0.0611943	0.153436	0.0249109	0.125154	0.0362834	0.13524	NA	5.92516	-0.104236	p.I122F, ATC>TTT	TRUE
Amplicon	pDEST_HC_Rec_Bxb_v2_CBS_WT:4973:CCC:TGT	CCC	TGT	CCC	TGT	138	p.P138C	-0.902103	Down	-11.5952	0.0824449	0.829478	Up	-7.16307	refined	0.683616	0.257038	0.829478	0.240896	-0.145862	0.246394	NA	10.9675	-0.116341	p.P138C, CCC>TGT	FALSE
Amplicon	pDEST_HC_Rec_Bxb_v2_CBS_WT:4719:CC:GT	CC	GT	ACC	AGT	53	p.T53S	-0.892366	Down	-13.4355	0.104091	0.695311	Up	-4.67766	imputed	0.681174	0.355172	0.695311	0.335881	-0.0141367	0.345662	NA	NA	-0.125113	p.T53S, CC>GT	FALSE
Amplicon	pDEST_HC_Rec_Bxb_v2_CBS_WT:4745:GA:TT	GA	TT	GAG	TTG	62	p.E62L	-0.88363	Down	-11.178	0.0827353	0.782935	Up	-5.11495	refined	0.782935	0.0863296	0.719797	0.103802	0.063138	0.0983238	-2.34256	-1.48135	-0.0271001	p.E62L, GA>TT	FALSE
Amplicon	pDEST_HC_Rec_Bxb_v2_CBS_WT:4898:AA:GG	AA	GG	AAC	GGC	113	p.N113G	-0.876174	Down	-14.0748	0.104091	0.751756	Up	-2.33371	refined	0.751756	0.232455	0.557795	0.226249	0.19396	0.228337	0.962902	0.0113106	0.0445785	p.N113G, AA>GG	FALSE
Amplicon	pDEST_HC_Rec_Bxb_v2_CBS_WT:4919:GAC:ATT	GAC	ATT	GAC	ATT	120	p.D120I	-0.851082	Down	-12.6171	0.0948017	0.23506	Down	2.70466	imputed	0.23506	0.355172	0.234088	0.335881	0.000972376	0.345662	-2.82671	-2.35388	-0.049139	p.D120I, GAC>ATT	TRUE
Amplicon	pDEST_HC_Rec_Bxb_v2_CBS_WT:4923:GC:TT	GC	TT	CGC	CTT	121	p.R121L	-0.842791	Down	-13.1231	0.145097	0.017111	Down	6.02926	refined	0.00444222	0.108796	0.017111	0.0902558	-0.0126687	0.0968309	NA	NA	-0.08652	p.R121L, GC>TT	TRUE
Amplicon	pDEST_HC_Rec_Bxb_v2_CBS_WT:4742:TCC:GAG	TCC	GAG	TCC	GAG	61	p.S61E	-0.803853	Down	-10.7828	0.119298	0.812621	Up	-6.83806	refined	0.810996	0.119988	0.812621	0.108408	-0.00162474	0.112401	NA	NA	-0.039903	p.S61E, TCC>GAG	FALSE
Amplicon	pDEST_HC_Rec_Bxb_v2_CBS_WT:4736:CC:TT	CC	TT	CCT	TTT	59	p.P59F	-0.793786	Down	-11.4543	0.119298	0.0571018	Down	5.40288	refined	0.049109	0.304904	0.0571018	0.25678	-0.00799271	0.273763	3.65466	-0.392203	0.00505771	p.P59F, CC>TT	TRUE
Amplicon	pDEST_HC_Rec_Bxb_v2_CBS_WT:4988:ATC:CGT	ATC	CGT	ATC	CGT	143	p.I143R	-0.784215	Down	-10.6002	0.0846366	0.0304432	Down	5.94672	refined	0.0304432	0.13829	0.0223449	0.123529	0.0080983	0.128638	NA	6.53653	-0.0721791	p.I143R, ATC>CGT	TRUE
Amplicon	pDEST_HC_Rec_Bxb_v2_CBS_WT:4985:ATT:TGG	ATT	TGG	ATT	TGG	142	p.I142W	-0.755896	Down	-10.4403	0.0827353	0.0205479	Down	5.97504	refined	0.00403194	0.149067	0.0205479	0.0989885	-0.0165159	0.118066	0.766201	1.07317	0.0977058	p.I142W, ATT>TGG	TRUE
Amplicon	pDEST_HC_Rec_Bxb_v2_CBS_WT:4682:CCC:ACG	CCC	ACG	CCC	ACG	41	p.P41T	-0.726018	Down	-12.2774	0.106246	0.87384	Up	-5.37494	imputed	0.87384	0.299892	0.734177	0.335881	0.139662	0.307427	NA	10.8238	0.014065	p.P41T, CCC>ACG	FALSE
Amplicon	pDEST_HC_Rec_Bxb_v2_CBS_WT:4928:AG:GA	AG	GA	AGC	GAC	123	p.S123D	-0.719488	Down	-13.1748	0.124427	0.147673	Down	4.01242	refined	0.119305	0.439756	0.147673	0.360786	-0.0283682	0.388895	2.45641	0.770431	-0.0141685	p.S123D, AG>GA	TRUE
Amplicon	pDEST_HC_Rec_Bxb_v2_CBS_WT:4673:GC:TG	GC	TG	GCC	TGC	38	p.A38C	-0.681635	Down	-13.1657	0.0867579	0.974116	Up	-6.23163	refined	0.974116	0.190466	0.780618	0.0850733	0.193499	0.130067	NA	10.7181	-0.0577766	p.A38C, GC>TG	FALSE
Amplicon	pDEST_HC_Rec_Bxb_v2_CBS_WT:4940:AT:GA	AT	GA	ATT	GAT	127	p.I127D	-0.63639	Down	-11.4356	0.124427	0.213299	Down	3.5562	imputed	0.213299	0.355172	0.17775	0.335881	0.0355487	0.345662	2.82671	2.35388	-0.0127223	p.I127D, AT>GA	TRUE
Amplicon	pDEST_HC_Rec_Bxb_v2_CBS_WT:4914:TG:GT	TG	GT	GTG	GGT	118	p.V118G	-0.597079	Down	-12.3215	0.107134	0.349848	Down	5.36596	refined	0.349848	0.0788456	0.059477	0.212885	0.290372	0.179682	1.59916	0.616426	-0.0897383	p.V118G, TG>GT	TRUE
Amplicon	pDEST_HC_Rec_Bxb_v2_CBS_WT:4749:C:T	C	T	TCC	TTC	63	p.S63F	0.625506	Up	-8.36809	0.0948017	0.95399	Up	0.0457732	refined	0.95399	0.183999	0.408479	0.0279943	0.545511	0.108663	NA	NA	0.0446994	p.S63F, C>T	TRUE
Amplicon	pDEST_HC_Rec_Bxb_v2_CBS_WT:4908:G:A	G	A	GGG	GAG	116	p.G116E	0.629023	Up	-9.41718	0.0851767	0.81084	Up	-6.80395	imputed	0.447841	0.355172	0.81084	0.335881	-0.362999	0.345662	1.04215	0.724067	-0.0335184	p.G116E, G>A	TRUE
Amplicon	pDEST_HC_Rec_Bxb_v2_CBS_WT:4921:C:T	C	T	GAC	GAT	120	p.D120D	0.689136	Up	-9.50804	0.0851767	0.875143	Up	-7.34329	refined	0.875143	0.0440842	0.838737	0.038362	0.0364056	0.0403597	0	0	-0.0618614	p.D120D, C>T	TRUE
Amplicon	pDEST_HC_Rec_Bxb_v2_CBS_WT:4919:G:A	G	A	GAC	AAC	120	p.D120N	0.743798	Up	-9.58274	0.0851767	0.377029	Down	0.7419	imputed	0.377029	0.355172	0.363345	0.335881	0.0136847	0.345662	0.0818271	-0.316854	0.00961133	p.D120N, G>A	FALSE
Amplicon	pDEST_HC_Rec_Bxb_v2_CBS_WT:4670:G:A	G	A	GAA	AAA	37	p.E37K	0.847281	Up	-9.9766	0.130803	0.888428	Up	-7.74505	imputed	0.888428	0.355172	0.859155	0.335881	0.0292734	0.345662	0.327409	0.671839	5.8353e-05	p.E37K, G>A	TRUE
Amplicon	pDEST_HC_Rec_Bxb_v2_CBS_WT:4956:G:A	G	A	CGC	CAC	132	p.R132H	0.875461	Up	-9.7576	0.0458473	0.769603	Up	-3.51294	imputed	0.769603	0.355172	0.628276	0.335881	0.141327	0.345662	NA	NA	-0.0575315	p.R132H, G>A	TRUE
Amplicon	pDEST_HC_Rec_Bxb_v2_CBS_WT:4977:G:A	G	A	GGG	GAG	139	p.G139E	0.887034	Up	-9.55561	0.0458473	0.0331606	Down	5.9898	imputed	0.0331606	0.355172	0.0196113	0.335881	0.0135493	0.345662	1.04215	0.724067	-0.0335184	p.G139E, G>A	FALSE
Amplicon	pDEST_HC_Rec_Bxb_v2_CBS_WT:4736:CCT:TTG	CCT	TTG	CCT	TTG	59	p.P59L	0.956167	Up	-11.4786	0.0827353	0.947208	Up	-8.63694	refined	0.947208	0.134652	0.903391	0.123832	0.0438168	0.127541	3.76273	-0.686901	0.0132081	p.P59L, CCT>TTG	TRUE
Amplicon	pDEST_HC_Rec_Bxb_v2_CBS_WT:4904:G:A	G	A	GGC	AGC	115	p.G115S	0.973974	Up	-10.0372	0.0458473	0.552578	Up	0.220569	refined	0.552578	0.159116	0.397196	0.196648	0.155382	0.184986	-3.50114	-0.464887	-0.0400214	p.G115S, G>A	TRUE
Amplicon	pDEST_HC_Rec_Bxb_v2_CBS_WT:4730:G:A	G	A	GGC	AGC	57	p.G57S	0.985681	Up	-9.96114	0.0616795	0.859195	Up	-7.74585	refined	0.846543	0.144393	0.859195	0.155992	-0.0126527	0.152224	-3.50114	-0.464887	-0.0400214	p.G57S, G>A	TRUE
Amplicon	pDEST_HC_Rec_Bxb_v2_CBS_WT:4926:T:A	T	A	ATC	AAC	122	p.I122N	0.990683	Up	-11.7411	0.0827353	0.351352	Down	0.92561	refined	0.00684092	0.260641	0.351352	0.367856	-0.344511	0.335941	NA	6.65004	-0.0603324	p.I122N, T>A	FALSE
Amplicon	pDEST_HC_Rec_Bxb_v2_CBS_WT:4973:CCC:GGT	CCC	GGT	CCC	GGT	138	p.P138G	1.09888	Up	-11.9693	0.138176	0.825088	Up	-7.07805	refined	0.759139	0.262666	0.825088	0.277106	-0.0659492	0.272378	NA	11.4937	-0.0487167	p.P138G, CCC>GGT	TRUE
Amplicon	pDEST_HC_Rec_Bxb_v2_CBS_WT:4975:C:G	C	G	CCC	CCG	138	p.P138P	1.1195	Up	-11.0262	0.130803	0.927244	Up	-9.09838	refined	0.927244	0.0886373	0.925699	0.0710439	0.00154463	0.0773542	NA	10.0915	-0.0140803	p.P138P, C>G	TRUE
Amplicon	pDEST_HC_Rec_Bxb_v2_CBS_WT:4907:G:A	G	A	GGG	AGG	116	p.G116R	1.12123	Up	-10.0447	0.114352	0.81084	Up	-6.80395	refined	0.447841	0.177586	0.81084	0.118752	-0.362999	0.141116	-1.00373	-0.323174	-0.0534152	p.G116R, G>A	TRUE
Amplicon	pDEST_HC_Rec_Bxb_v2_CBS_WT:4673:G:A	G	A	GCC	ACC	38	p.A38T	1.16315	Up	-9.89959	0.0557129	0.923647	Up	-7.50408	refined	0.923647	0.10256	0.846946	0.0705321	0.076701	0.0825998	NA	NA	-0.00671924	p.A38T, G>A	TRUE
Amplicon	pDEST_HC_Rec_Bxb_v2_CBS_WT:4935:G:A	G	A	CGG	CAG	125	p.R125Q	1.18836	Up	-9.97675	0.0851767	0.970593	Up	0.151231	imputed	0.970593	0.252397	0.401676	0.335881	0.568917	0.271158	1.40874	-0.663413	-0.0325628	p.R125Q, G>A	TRUE
Amplicon	pDEST_HC_Rec_Bxb_v2_CBS_WT:4886:TGT:ACG	TGT	ACG	TGT	ACG	109	p.C109T	1.23345	Up	-12.5864	0.0757434	0.242487	Down	3.40779	imputed	0.242487	0.355172	0.187556	0.335881	0.0549313	0.345662	-0.900788	-0.143628	0.130406	p.C109T, TGT>ACG	FALSE
Amplicon	pDEST_HC_Rec_Bxb_v2_CBS_WT:4933:G:T	G	T	CTG	CTT	124	p.L124L	1.2811	Up	-10.627	0.0399761	0.989107	Up	-10.4554	refined	0.969427	0.0368633	0.989107	0.0344621	-0.0196803	0.0352807	-0.331722	-0.153897	-0.119253	p.L124L, G>T	TRUE
Amplicon	pDEST_HC_Rec_Bxb_v2_CBS_WT:4695:G:C	G	C	CGG	CCG	45	p.R45P	1.74436	Up	-11.0908	0.0399761	0.749568	Up	-3.307	imputed	0.749568	0.355172	0.616153	0.335881	0.133416	0.345662	1.17695	-1.35662	0.00166388	p.R45P, G>C	TRUE
Amplicon	pDEST_HC_Rec_Bxb_v2_CBS_WT:4953:A:G	A	G	GAG	GGG	131	p.E131G	1.84291	Up	-9.77401	0.0126041	0.588946	Up	0.559007	refined	0.588946	0.355172	0.375252	0.10833	0.213694	0.156358	-1.04215	-0.724067	0.0335184	p.E131G, A>G	TRUE
Amplicon	pDEST_HC_Rec_Bxb_v2_CBS_WT:4886:T:G	T	G	TGT	GGT	109	p.C109G	1.9597	Up	-10.3942	0.00847255	0.164915	Down	5.1438	refined	0.164915	0.242115	0.0738111	0.229517	0.0911039	0.233791	2.40883	0.52626	0.0676238	p.C109G, T>G	FALSE
Amplicon	pDEST_HC_Rec_Bxb_v2_CBS_WT:4889:G:A	G	A	GAG	AAG	110	p.E110K	2.28988	Up	-10.9614	0.0458473	0.137997	Down	4.5679	imputed	0.137997	0.355172	0.11125	0.335881	0.0267468	0.345662	-0.536432	0.275928	-0.00469361	p.E110K, G>A	FALSE
Amplicon	pDEST_HC_Rec_Bxb_v2_CBS_WT:4962:G:A	G	A	GGG	GAG	134	p.G134E	2.7312	Up	-10.9719	0.0117039	0.447841	Down	3.5292	imputed	0.447841	0.355172	0.179533	0.335881	0.268308	0.345662	1.04215	0.724067	-0.0335184	p.G134E, G>A	FALSE
RACE-like	pDEST_HC_Rec_Bxb_v2_CBS_WT:5706:T:G	T	G	ATG	AGG	382	p.M382R	-2.4007	Down	-9.26485	0.000892519	0.351468	Down	2.75043	imputed	0.351468	0.355172	0.231057	0.335881	0.120411	0.345662	-0.583711	-0.443819	-0.0637788	p.M382R, T>G	TRUE
RACE-like	pDEST_HC_Rec_Bxb_v2_CBS_WT:4952:G:T	G	T	GAG	TAG	131	p.E131*	-2.01531	Down	-9.72026	0.00867425	NA	NA	NA	imputed	NA	NA	NA	NA	NA	NA	NA	NA	NA	p.E131*, G>T
RACE-like	pDEST_HC_Rec_Bxb_v2_CBS_WT:5105:C:G	C	G	CGG	GGG	182	p.R182G	-1.8145	Down	-8.84397	0.0110726	0.781958	Up	-5.22292	refined	0.781958	0.262621	0.725785	0.279861	0.0561733	0.274235	0.969932	-0.228003	0.0164788	p.R182G, C>G	FALSE
RACE-like	pDEST_HC_Rec_Bxb_v2_CBS_WT:4767:C:G	C	G	GCC	GGC	69	p.A69G	-1.73275	Down	-10.3259	0.0189744	0.864965	Up	2.55711	refined	0.864965	0.114579	0.243857	0.27683	0.621108	0.235512	NA	11.2443	-0.00713931	p.A69G, C>G	FALSE
RACE-like	pDEST_HC_Rec_Bxb_v2_CBS_WT:6215:TG:GC	TG	GC	TGA	GCA	552	p.*552A	-1.65906	Down	-9.75531	0.0454413	NA	NA	NA	NA	NA	NA	NA	NA	NA	NA	1.09274	NA	NA	p.*552A, TG>GC
RACE-like	pDEST_HC_Rec_Bxb_v2_CBS_WT:4565:CCT:TGG	CCT	TGG	CCT	TGG	2	p.P2W	-1.64538	Down	-9.79555	0.0454413	0.818688	Up	-1.50167	refined	0.818688	0.130555	0.506583	0.107905	0.312105	0.115948	4.40999	-0.631181	0.0879169	p.P2W, CCT>TGG	FALSE
RACE-like	pDEST_HC_Rec_Bxb_v2_CBS_WT:4565:CCT:GTG	CCT	GTG	CCT	GTG	2	p.P2V	-1.58453	Down	-9.48543	0.0239611	0.764309	Up	-2.15214	refined	0.764309	0.104135	0.54672	0.116851	0.217589	0.112772	5.91607	-0.272441	0.114113	p.P2V, CCT>GTG	FALSE
RACE-like	pDEST_HC_Rec_Bxb_v2_CBS_WT:4589:GTG:TTT	GTG	TTT	GTG	TTT	10	p.V10F	-1.53647	Down	-9.92792	0.028123	0.964229	Up	-9.91475	refined	0.891101	0.110196	0.964229	0.106445	-0.0731286	0.10771	-2.2614	-0.119762	-0.109056	p.V10F, GTG>TTT	FALSE
RACE-like	pDEST_HC_Rec_Bxb_v2_CBS_WT:6176:TT:GC	TT	GC	TTG	GCG	539	p.L539A	-1.43731	Down	-10.7008	0.0943453	0.958465	Up	-9.79102	refined|regulatory_domain	0.956958	0.18429	0.958465	0.177833	-0.00150707	0.180011	0.854645	1.07784	0.0616787	p.L539A, TT>GC	FALSE
RACE-like	pDEST_HC_Rec_Bxb_v2_CBS_WT:6203:CGG:TTT	CGG	TTT	CGG	TTT	548	p.R548F	-1.4192	Down	-10.4069	0.0778781	0.935149	Up	-9.29628	refined|regulatory_domain	0.914327	0.0927088	0.935149	0.0900908	-0.020822	0.0909718	-0.438547	-0.690592	-0.05229	p.R548F, CGG>TTT	FALSE
RACE-like	pDEST_HC_Rec_Bxb_v2_CBS_WT:5097:AC:TT	AC	TT	GAC	GTT	179	p.D179V	-1.40551	Down	-11.0249	0.0196643	0.397317	Down	3.99268	refined	0.397317	0.135747	0.148972	0.211141	0.248345	0.189375	-2.71391	-0.748972	-0.0532031	p.D179V, AC>TT	TRUE
RACE-like	pDEST_HC_Rec_Bxb_v2_CBS_WT:4589:GTG:TAT	GTG	TAT	GTG	TAT	10	p.V10Y	-1.39915	Down	-9.99658	0.0454413	0.785684	Up	-6.32673	refined	0.764316	0.0911145	0.785684	0.0861253	-0.0213675	0.0878198	-1.41368	-1.9833	-0.120917	p.V10Y, GTG>TAT	FALSE
RACE-like	pDEST_HC_Rec_Bxb_v2_CBS_WT:4595:C:G	C	G	CCC	GCC	12	p.P12A	-1.39833	Down	-8.81461	0.0643963	0.790155	Up	3.2153	refined	0.790155	0.177586	0.200286	0.47222	0.58987	0.398965	NA	0.249396	0.0275876	p.P12A, C>G	FALSE
RACE-like	pDEST_HC_Rec_Bxb_v2_CBS_WT:5631:CC:GT	CC	GT	GCC	GGT	357	p.A357G	-1.38095	Down	-10.3373	0.0545986	0.979819	Up	-7.12421	refined	0.979819	0.149301	0.827473	0.0965936	0.152345	0.116835	NA	11.2443	-0.0763043	p.A357G, CC>GT	FALSE
RACE-like	pDEST_HC_Rec_Bxb_v2_CBS_WT:5783:T:A	T	A	TGG	AGG	408	p.W408R	-1.37454	Down	-9.23565	0.0286007	0.298817	Down	1.72557	refined	0.102634	0.378708	0.298817	0.108181	-0.196183	0.235815	-0.350572	0.378393	-0.0675057	p.W408R, T>A	TRUE
RACE-like	pDEST_HC_Rec_Bxb_v2_CBS_WT:4566:CT:GG	CT	GG	CCT	CGG	2	p.P2R	-1.3384	Down	-9.80226	0.145924	0.949784	Up	-6.04096	refined	0.949784	0.103866	0.770406	0.0647496	0.179378	0.0799441	4.09321	0.298389	0.0573477	p.P2R, CT>GG	FALSE
RACE-like	pDEST_HC_Rec_Bxb_v2_CBS_WT:6155:GGG:TAT	GGG	TAT	GGG	TAT	532	p.G532Y	-1.32863	Down	-10.7089	0.0373985	0.904925	Up	-7.19504	refined|regulatory_domain	0.904925	0.159393	0.831125	0.162444	0.0737996	0.161433	-0.560761	-2.32612	-0.0806305	p.G532Y, GGG>TAT	FALSE
RACE-like	pDEST_HC_Rec_Bxb_v2_CBS_WT:6155:GG:TT	GG	TT	GGG	TTG	532	p.G532L	-1.30025	Down	-10.6947	0.0373985	0.982705	Up	-10.3152	refined|regulatory_domain	0.960123	0.143863	0.982705	0.145695	-0.0225815	0.145087	-1.30042	-0.757287	-0.0606184	p.G532L, GG>TT	FALSE
RACE-like	pDEST_HC_Rec_Bxb_v2_CBS_WT:4565:CC:GT	CC	GT	CCT	GTT	2	p.P2V	-1.25664	Down	-9.90615	0.0778781	0.764309	Up	-2.15214	refined	0.764309	0.104135	0.54672	0.116851	0.217589	0.112772	3.75659	-0.0994442	-0.0138529	p.P2V, CC>GT	FALSE
RACE-like	pDEST_HC_Rec_Bxb_v2_CBS_WT:6152:TTC:GAT	TTC	GAT	TTC	GAT	531	p.F531D	-1.2549	Down	-10.8539	0.0545986	0.881	Up	-4.32932	refined|regulatory_domain	0.881	0.124734	0.675538	0.0669676	0.205462	0.0904212	2.81583	1.04173	-0.147422	p.F531D, TTC>GAT	FALSE
RACE-like	pDEST_HC_Rec_Bxb_v2_CBS_WT:4784:AAA:TAT	AAA	TAT	AAA	TAT	75	p.K75Y	-1.24904	Down	-10.5541	0.0628806	0.68404	Up	1.73371	refined	0.68404	0.089499	0.29828	0.192378	0.38576	0.165357	0.249499	-2.82727	0.0234416	p.K75Y, AAA>TAT	FALSE
RACE-like	pDEST_HC_Rec_Bxb_v2_CBS_WT:5441:AAC:TAT	AAC	TAT	AAC	TAT	294	p.N294Y	-1.24333	Down	-10.3748	0.0973318	0.579069	Up	4.27225	refined	0.579069	0.167315	0.130604	0.117625	0.448464	0.136218	-2.04994	-2.58841	-0.0557656	p.N294Y, AAC>TAT	FALSE
RACE-like	pDEST_HC_Rec_Bxb_v2_CBS_WT:5465:G:T	G	T	GAG	TAG	302	p.E302*	-1.23769	Down	-9.67079	0.0443564	NA	NA	NA	imputed	NA	NA	NA	NA	NA	NA	NA	NA	NA	p.E302*, G>T
RACE-like	pDEST_HC_Rec_Bxb_v2_CBS_WT:5615:AGC:CGT	AGC	CGT	AGC	CGT	352	p.S352R	-1.17324	Down	-10.7552	0.0517975	0.100669	Down	5.39505	refined	0.100669	0.312476	0.0576049	0.244556	0.0430642	0.269108	0.729153	0.340069	-0.0164038	p.S352R, AGC>CGT	TRUE
RACE-like	pDEST_HC_Rec_Bxb_v2_CBS_WT:6086:GC:TG	GC	TG	GCC	TGC	509	p.A509C	-1.17091	Down	-9.77967	0.0517975	0.151712	Down	4.14471	refined|regulatory_domain	0.151712	0.5458	0.138976	0.415016	0.0127362	0.462736	NA	10.7181	-0.0577766	p.A509C, GC>TG	TRUE
RACE-like	pDEST_HC_Rec_Bxb_v2_CBS_WT:5933:AT:TG	AT	TG	ATG	TGG	458	p.M458W	-1.16898	Down	-10.3667	0.0545986	0.853686	Up	-6.75804	refined|regulatory_domain	0.853686	0.112513	0.808439	0.105211	0.045247	0.1077	-0.233139	-0.822212	0.00372693	p.M458W, AT>TG	FALSE
RACE-like	pDEST_HC_Rec_Bxb_v2_CBS_WT:6152:TTC:ACG	TTC	ACG	TTC	ACG	531	p.F531T	-1.1684	Down	-10.7013	0.0517975	0.812605	Up	-4.40218	refined|regulatory_domain	0.812605	0.0850395	0.679694	0.0559125	0.132912	0.0670426	0.550939	0.066299	-0.0377536	p.F531T, TTC>ACG	FALSE
RACE-like	pDEST_HC_Rec_Bxb_v2_CBS_WT:6168:CC:TT	CC	TT	GCC	GTT	536	p.A536V	-1.13984	Down	-10.8539	0.0769087	0.901605	Up	-8.60035	refined|regulatory_domain	0.861805	0.136386	0.901605	0.142244	-0.0398006	0.140319	NA	10.8009	-0.114532	p.A536V, CC>TT	FALSE
RACE-like	pDEST_HC_Rec_Bxb_v2_CBS_WT:5540:AAC:TGT	AAC	TGT	AAC	TGT	327	p.N327C	-1.13631	Down	-10.6568	0.0545986	0.981717	Up	-5.77821	refined	0.981717	0.187059	0.756218	0.12481	0.225499	0.148488	-1.44593	-0.51495	-0.0922103	p.N327C, AAC>TGT	FALSE
RACE-like	pDEST_HC_Rec_Bxb_v2_CBS_WT:6141:GG:AT	GG	AT	CGG	CAT	527	p.R527H	-1.12106	Down	-10.7526	0.0643963	0.923464	Up	-9.05177	refined|regulatory_domain	0.918457	0.145563	0.923464	0.133016	-0.00500672	0.137326	1.21027	-0.286865	-0.106061	p.R527H, GG>AT	FALSE
RACE-like	pDEST_HC_Rec_Bxb_v2_CBS_WT:5435:G:T	G	T	GAG	TAG	292	p.E292*	-1.12054	Down	-10.0452	0.0778781	NA	NA	NA	imputed	NA	NA	NA	NA	NA	NA	NA	NA	NA	p.E292*, G>T
RACE-like	pDEST_HC_Rec_Bxb_v2_CBS_WT:4743:CC:TG	CC	TG	TCC	TTG	61	p.S61L	-1.11068	Down	-11.1509	0.0928861	0.618363	Up	-1.91098	refined	0.618363	0.157258	0.531922	0.161347	0.0864407	0.159996	NA	NA	-0.067003	p.S61L, CC>TG	FALSE
RACE-like	pDEST_HC_Rec_Bxb_v2_CBS_WT:6032:CGC:GTG	CGC	GTG	CGC	GTG	491	p.R491V	-1.10033	Down	-10.8649	0.0928861	0.763358	Up	-4.40248	refined|regulatory_domain	0.763358	0.076365	0.67971	0.0624017	0.0836477	0.0673784	NA	NA	0.0312828	p.R491V, CGC>GTG	FALSE
RACE-like	pDEST_HC_Rec_Bxb_v2_CBS_WT:5661:G:T	G	T	GGC	GTC	367	p.G367V	-1.07607	Down	-10.1367	0.100461	0.808893	Up	0.603929	refined	0.808893	0.230548	0.372331	0.064075	0.436563	0.14302	NA	NA	0.0139193	p.G367V, G>T	FALSE
RACE-like	pDEST_HC_Rec_Bxb_v2_CBS_WT:4604:TG:CA	TG	CA	TGC	CAC	15	p.C15H	-1.07279	Down	-10.3024	0.100556	0.823921	Up	-2.87973	refined	0.823921	0.140885	0.590747	0.142989	0.233174	0.142291	0.197091	0.1938	-0.0176037	p.C15H, TG>CA	FALSE
RACE-like	pDEST_HC_Rec_Bxb_v2_CBS_WT:5276:G:T	G	T	GAG	TAG	239	p.E239*	-1.06591	Down	-9.45377	0.0579964	NA	NA	NA	imputed	NA	NA	NA	NA	NA	NA	NA	NA	NA	p.E239*, G>T
RACE-like	pDEST_HC_Rec_Bxb_v2_CBS_WT:5855:GGG:TGT	GGG	TGT	GGG	TGT	432	p.G432C	-1.05153	Down	-10.4345	0.100556	0.945092	Up	-7.95482	refined|regulatory_domain	0.945092	0.142692	0.869693	0.0847485	0.0753988	0.107588	0.0432485	-0.252662	-0.117075	p.G432C, GGG>TGT	FALSE
RACE-like	pDEST_HC_Rec_Bxb_v2_CBS_WT:6201:AG:TT	AG	TT	GAG	GTT	547	p.E547V	-1.04365	Down	-11.0903	0.103171	0.87582	Up	0.860646	refined|regulatory_domain	0.87582	0.355172	0.355596	0.266826	0.520224	0.278032	-2.3487	-0.893897	-0.0541611	p.E547V, AG>TT	FALSE
RACE-like	pDEST_HC_Rec_Bxb_v2_CBS_WT:6107:ATC:TTG	ATC	TTG	ATC	TTG	516	p.I516L	-1.03403	Down	-11.0405	0.134186	0.907391	Up	-8.7191	refined|regulatory_domain	0.888727	0.0849091	0.907391	0.0863727	-0.0186647	0.0858876	NA	5.63047	-0.0960858	p.I516L, ATC>TTG	FALSE
RACE-like	pDEST_HC_Rec_Bxb_v2_CBS_WT:5349:GC:TT	GC	TT	GGC	GTT	263	p.G263V	-1.03018	Down	-10.9993	0.100556	0.044767	Down	6.12399	refined	0.044767	0.0722718	0.0111183	0.078196	0.0336487	0.0762724	-3.75864	-0.443428	-0.107393	p.G263V, GC>TT	TRUE
RACE-like	pDEST_HC_Rec_Bxb_v2_CBS_WT:5174:GGG:CTT	GGG	CTT	GGG	CTT	205	p.G205L	-1.0224	Down	-11.129	0.0769087	0.696028	Up	2.84386	refined	0.696028	0.355172	0.224871	0.51932	0.471157	0.503729	-1.48462	-0.354405	-0.0775159	p.G205L, GGG>CTT	FALSE
RACE-like	pDEST_HC_Rec_Bxb_v2_CBS_WT:6128:AA:TT	AA	TT	AAG	TTG	523	p.K523L	-1.02135	Down	-10.431	0.0778781	0.928397	Up	-9.15473	refined|regulatory_domain	0.924435	0.106739	0.928397	0.102585	-0.00396223	0.103988	-1.80613	-1.75728	-0.0224065	p.K523L, AA>TT	FALSE
RACE-like	pDEST_HC_Rec_Bxb_v2_CBS_WT:4596:CC:GT	CC	GT	CCC	CGT	12	p.P12R	-1.01626	Down	-10.5945	0.0778781	0.947091	Up	-8.95202	refined	0.947091	0.179478	0.918666	0.214126	0.0284254	0.203234	NA	11.3689	-0.035977	p.P12R, CC>GT	FALSE
RACE-like	pDEST_HC_Rec_Bxb_v2_CBS_WT:6137:CA:TT	CA	TT	CAG	TTG	526	p.Q526L	-0.999219	Down	-9.84809	0.0643963	0.879865	Up	-5.63368	refined|regulatory_domain	0.879865	0.0894872	0.748356	0.0651613	0.131509	0.0741619	-1.73923	-0.321876	-0.0115767	p.Q526L, CA>TT	FALSE
RACE-like	pDEST_HC_Rec_Bxb_v2_CBS_WT:4911:GC:TG	GC	TG	AGC	ATG	117	p.S117M	-0.997068	Down	-10.8234	0.134186	0.143696	Down	4.90177	imputed	0.143696	0.355172	0.089499	0.335881	0.054197	0.345662	0.62904	0.311933	0.0306713	p.S117M, GC>TG	TRUE
RACE-like	pDEST_HC_Rec_Bxb_v2_CBS_WT:5636:AAG:GTT	AAG	GTT	AAG	GTT	359	p.K359V	-0.992074	Down	-10.798	0.0973318	0.270383	Down	4.14134	refined	0.270383	0.188624	0.139197	0.204063	0.131186	0.19905	-1.81227	-1.16982	-0.0494675	p.K359V, AAG>GTT	TRUE
RACE-like	pDEST_HC_Rec_Bxb_v2_CBS_WT:5219:CTA:TGT	CTA	TGT	CTA	TGT	220	p.L220C	-0.987366	Down	-11.2022	0.0778781	0.116427	Down	4.73245	refined	0.116427	0.0868314	0.100515	0.0732528	0.0159123	0.0780419	1.92373	0.946006	-0.0467742	p.L220C, CTA>TGT	TRUE
RACE-like	pDEST_HC_Rec_Bxb_v2_CBS_WT:4874:CTC:TTG	CTC	TTG	CTC	TTG	105	p.L105L	-0.986884	Down	-10.5168	0.0928861	0.998779	Up	-10.6686	refined	0.928526	0.0330063	0.998779	0.0302636	-0.0702525	0.0312047	NA	NA	-0.100943	p.L105L, CTC>TTG	FALSE
RACE-like	pDEST_HC_Rec_Bxb_v2_CBS_WT:5936:GTG:CCT	GTG	CCT	GTG	CCT	459	p.V459P	-0.97355	Down	-11.1049	0.100663	0.0479285	Down	5.54573	refined|regulatory_domain	0.00309686	0.152725	0.0479285	0.0834906	-0.0448317	0.111454	-5.91607	0.272441	-0.114113	p.V459P, GTG>CCT	TRUE
RACE-like	pDEST_HC_Rec_Bxb_v2_CBS_WT:5537:AGC:TTT	AGC	TTT	AGC	TTT	326	p.S326F	-0.966672	Down	-10.9786	0.141459	0.855429	Up	-0.267714	refined	0.855429	0.0894452	0.428621	0.168729	0.426808	0.147128	-0.35942	-0.271301	-0.048461	p.S326F, AGC>TTT	FALSE
RACE-like	pDEST_HC_Rec_Bxb_v2_CBS_WT:5510:AG:GC	AG	GC	AGG	GCG	317	p.R317A	-0.952623	Down	-10.1587	0.122146	0.145006	Down	5.97658	refined	0.145006	0.0986646	0.0204498	0.111039	0.124556	0.107073	0.557959	0.643729	0.0544755	p.R317A, AG>GC	TRUE
RACE-like	pDEST_HC_Rec_Bxb_v2_CBS_WT:5234:AAC:TGT	AAC	TGT	AAC	TGT	225	p.N225C	-0.94429	Down	-10.4792	0.0778781	0.0541227	Down	5.44922	refined	0.0140455	0.144574	0.0541227	0.074226	-0.0400772	0.103151	-1.44593	-0.51495	-0.0922103	p.N225C, AAC>TGT	TRUE
RACE-like	pDEST_HC_Rec_Bxb_v2_CBS_WT:5252:GC:TG	GC	TG	GCT	TGT	231	p.A231C	-0.943682	Down	-10.0723	0.0778781	0.778552	Up	-3.73833	refined	0.778552	0.13602	0.641452	0.0773376	0.1371	0.10077	0.18329	-0.636744	-0.0829659	p.A231C, GC>TG	FALSE
RACE-like	pDEST_HC_Rec_Bxb_v2_CBS_WT:5927:CTG:GGT	CTG	GGT	CTG	GGT	456	p.L456G	-0.942301	Down	-10.0908	0.134186	0.953499	Up	-7.86578	refined|regulatory_domain	0.953499	0.143211	0.86523	0.118886	0.0882692	0.127511	3.60498	0.474106	-0.0911884	p.L456G, CTG>GGT	FALSE
RACE-like	pDEST_HC_Rec_Bxb_v2_CBS_WT:5915:GCG:TGT	GCG	TGT	GCG	TGT	452	p.A452C	-0.939948	Down	-9.76166	0.100663	0.928377	Up	-7.92433	refined|regulatory_domain	0.928377	0.118061	0.868167	0.091665	0.0602104	0.101231	0.489018	-0.573216	-0.118135	p.A452C, GCG>TGT	FALSE
RACE-like	pDEST_HC_Rec_Bxb_v2_CBS_WT:6204:G:T	G	T	CGG	CTG	548	p.R548L	-0.931599	Down	-8.0109	0.098607	0.909372	Up	-8.58876	refined|regulatory_domain	0.909372	0.105883	0.901039	0.0941812	0.0083323	0.0982369	-0.182963	-0.42851	0.0582158	p.R548L, G>T	FALSE
RACE-like	pDEST_HC_Rec_Bxb_v2_CBS_WT:4607:CCC:TTT	CCC	TTT	CCC	TTT	16	p.P16F	-0.929603	Down	-10.4044	0.134186	0.103123	Down	4.69243	refined	0.0907152	0.417055	0.103123	0.332729	-0.0124078	0.363021	NA	10.7575	-0.0680341	p.P16F, CCC>TTT	TRUE
RACE-like	pDEST_HC_Rec_Bxb_v2_CBS_WT:5662:C:G	C	G	GGC	GGG	367	p.G367G	-0.918477	Down	-10.3253	0.137658	0.88434	Up	-6.12725	refined	0.88434	0.0395703	0.775036	0.0217637	0.109303	0.0289432	-2.45208	-0.273599	-0.0197136	p.G367G, C>G	FALSE
RACE-like	pDEST_HC_Rec_Bxb_v2_CBS_WT:5216:ATC:TTG	ATC	TTG	ATC	TTG	219	p.I219L	-0.916587	Down	-10.7079	0.103171	0.731588	Up	-1.37607	refined	0.731588	0.0754946	0.498752	0.0670792	0.232836	0.0699968	NA	5.63047	-0.0960858	p.I219L, ATC>TTG	FALSE
RACE-like	pDEST_HC_Rec_Bxb_v2_CBS_WT:6152:TTC:GTG	TTC	GTG	TTC	GTG	531	p.F531V	-0.915389	Down	-9.81022	0.100663	0.943791	Up	-8.57226	refined|regulatory_domain	0.943791	0.093355	0.900233	0.0740796	0.0435577	0.0810159	2.2614	0.119762	-0.0107971	p.F531V, TTC>GTG	FALSE
RACE-like	pDEST_HC_Rec_Bxb_v2_CBS_WT:5927:CTG:AGT	CTG	AGT	CTG	AGT	456	p.L456S	-0.911977	Down	-10.9923	0.104654	0.985373	Up	-8.95336	refined|regulatory_domain	0.985373	0.123232	0.91873	0.0922308	0.0666432	0.1036	0.17719	0.00926505	-0.146717	p.L456S, CTG>AGT	FALSE
RACE-like	pDEST_HC_Rec_Bxb_v2_CBS_WT:6041:GAC:TAT	GAC	TAT	GAC	TAT	494	p.D494Y	-0.908516	Down	-11	0.0987479	0.763903	Up	-2.80089	refined|regulatory_domain	0.763903	0.355172	0.586022	0.118752	0.177881	0.162946	-1.96811	-2.90527	-0.0461542	p.D494Y, GAC>TAT	FALSE
RACE-like	pDEST_HC_Rec_Bxb_v2_CBS_WT:5871:TC:AT	TC	AT	ATC	AAT	437	p.I437N	-0.888614	Down	-11.0156	0.122146	0.789906	Up	-6.40625	refined|regulatory_domain	0.724409	0.128602	0.789906	0.165562	-0.065497	0.154229	NA	6.65004	-0.132792	p.I437N, TC>AT	FALSE
RACE-like	pDEST_HC_Rec_Bxb_v2_CBS_WT:5259:AC:TG	AC	TG	TAC	TTG	233	p.Y233L	-0.8818	Down	-10.2504	0.118969	0.0934758	Down	5.79825	refined	0.0934758	0.0974921	0.031788	0.113644	0.0616878	0.108528	-0.739654	1.56884	-0.0823764	p.Y233L, AC>TG	TRUE
RACE-like	pDEST_HC_Rec_Bxb_v2_CBS_WT:6191:G:C	G	C	GCC	CCC	544	p.A544P	-0.872012	Down	-9.91833	0.100556	0.121904	Down	4.405	refined|regulatory_domain	0.0797486	0.397604	0.121904	0.372105	-0.0421553	0.380795	NA	-0.249396	-0.0275876	p.A544P, G>C	TRUE
RACE-like	pDEST_HC_Rec_Bxb_v2_CBS_WT:5630:GCC:TTT	GCC	TTT	GCC	TTT	357	p.A357F	-0.867825	Down	-11.1481	0.137658	0.0364878	Down	5.80619	refined	0.0364878	0.17343	0.031282	0.139058	0.00520578	0.151385	NA	10.5082	-0.0956217	p.A357F, GCC>TTT	TRUE
RACE-like	pDEST_HC_Rec_Bxb_v2_CBS_WT:4763:ACT:TGG	ACT	TGG	ACT	TGG	68	p.T68W	-0.86001	Down	-10.5424	0.12761	0.537638	Up	-1.95811	refined	0.537638	0.187199	0.534822	0.160442	0.00281599	0.16983	-0.705399	-1.04981	0.10811	p.T68W, ACT>TGG	FALSE
RACE-like	pDEST_HC_Rec_Bxb_v2_CBS_WT:5510:AG:GT	AG	GT	AGG	GTG	317	p.R317V	-0.857747	Down	-10.3295	0.121758	0.0299943	Down	5.89751	refined	0.0299943	0.197957	0.0254706	0.124143	0.00452373	0.152763	1.85665	-0.0196531	0.0937021	p.R317V, AG>GT	TRUE
RACE-like	pDEST_HC_Rec_Bxb_v2_CBS_WT:6017:C:G	C	G	CAG	GAG	486	p.Q486E	-0.854598	Down	-10.3905	0.142086	0.993437	Up	-8.77946	imputed|regulatory_domain	0.993437	0.355172	0.910323	0.335881	0.0831143	0.345662	0.603338	1.15948	0.0155233	p.Q486E, C>G	FALSE
RACE-like	pDEST_HC_Rec_Bxb_v2_CBS_WT:6190:G:T	G	T	GTG	GTT	543	p.V543V	-0.854376	Down	-8.796	0.117888	NA	NA	NA	imputed|regulatory_domain	NA	NA	NA	NA	NA	NA	-2.15948	0.172997	-0.127966	p.V543V, G>T	FALSE
RACE-like	pDEST_HC_Rec_Bxb_v2_CBS_WT:5507:GA:TC	GA	TC	GAC	TCC	316	p.D316S	-0.839381	Down	-10.51	0.125706	0.56649	Up	5.44246	refined	0.56649	0.185397	0.0545569	0.107122	0.511933	0.13823	NA	NA	0.0408609	p.D316S, GA>TC	FALSE
RACE-like	pDEST_HC_Rec_Bxb_v2_CBS_WT:6131:TCC:GAT	TCC	GAT	TCC	GAT	524	p.S524D	-0.830812	Down	-10.7453	0.12313	0.780043	Up	-5.15331	refined|regulatory_domain	0.780043	0.118177	0.721927	0.113997	0.0581158	0.115407	NA	NA	-0.102722	p.S524D, TCC>GAT	FALSE
RACE-like	pDEST_HC_Rec_Bxb_v2_CBS_WT:5369:G:T	G	T	GAG	TAG	270	p.E270*	-0.824507	Down	-8.80137	0.103466	NA	NA	NA	imputed	NA	NA	NA	NA	NA	NA	NA	NA	NA	p.E270*, G>T
RACE-like	pDEST_HC_Rec_Bxb_v2_CBS_WT:6116:CAC:GTG	CAC	GTG	CAC	GTG	519	p.H519V	-0.815345	Down	-10.788	0.144093	0.716314	Up	-3.86258	refined|regulatory_domain	0.716314	0.0727502	0.648674	0.0852671	0.0676394	0.0813092	0.612584	-0.283965	0.0888143	p.H519V, CAC>GTG	FALSE
RACE-like	pDEST_HC_Rec_Bxb_v2_CBS_WT:6134:AG:TT	AG	TT	AGT	TTT	525	p.S525F	-0.813669	Down	-9.17241	0.134186	0.906742	Up	-6.93423	refined|regulatory_domain	0.906742	0.0971901	0.81763	0.0686522	0.0891123	0.0793141	-0.432773	-0.271347	0.0362109	p.S525F, AG>TT	FALSE
RACE-like	pDEST_HC_Rec_Bxb_v2_CBS_WT:6014:AA:GT	AA	GT	AAG	GTG	485	p.K485V	-0.808722	Down	-10.8095	0.136765	0.947731	Up	-7.90684	refined|regulatory_domain	0.947731	0.13112	0.86729	0.0995161	0.0804411	0.111055	0.347205	-1.34282	0.0784989	p.K485V, AA>GT	FALSE
RACE-like	pDEST_HC_Rec_Bxb_v2_CBS_WT:5620:G:T	G	T	ACG	ACT	353	p.T353T	0.74471	Up	-8.56055	0.144093	0.999349	Up	-9.55273	refined	0.999349	0.0359885	0.947289	0.0295624	0.0520599	0.0318488	0.909783	0.744532	-0.10735	p.T353T, G>T	TRUE
RACE-like	pDEST_HC_Rec_Bxb_v2_CBS_WT:4731:G:A	G	A	GGC	GAC	57	p.G57D	0.759736	Up	-7.73002	0.134186	0.851679	Up	-6.59429	refined	0.851679	0.125756	0.799842	0.13285	0.0518369	0.130528	-1.04473	0.305544	-0.0541899	p.G57D, G>A	TRUE
RACE-like	pDEST_HC_Rec_Bxb_v2_CBS_WT:5953:G:T	G	T	ATG	ATT	464	p.M464I	0.797161	Up	-9.69334	0.145924	0.900715	Up	-8.58212	refined|regulatory_domain	0.872021	0.0853164	0.900715	0.0780173	-0.0286939	0.0805239	-0.999341	-1.89538	-0.0939788	p.M464I, G>T	TRUE
RACE-like	pDEST_HC_Rec_Bxb_v2_CBS_WT:4727:C:T	C	T	CTG	TTG	56	p.L56L	0.837666	Up	-8.23331	0.120596	0.985706	Up	-5.86532	refined	0.985706	0.0213332	0.760937	0.0148559	0.224769	0.0172868	-0.147521	-0.556779	-0.102355	p.L56L, C>T	TRUE
RACE-like	pDEST_HC_Rec_Bxb_v2_CBS_WT:5513:ACG:CGT	ACG	CGT	ACG	CGT	318	p.T318R	0.838639	Up	-11.0289	0.106768	0.943602	Up	-7.93774	refined	0.943602	0.143567	0.868838	0.135075	0.0747636	0.137964	0.537635	0.545071	-0.050042	p.T318R, ACG>CGT	TRUE
RACE-like	pDEST_HC_Rec_Bxb_v2_CBS_WT:5147:A:T	A	T	AGG	TGG	196	p.R196W	0.848984	Up	-8.5598	0.134186	0.659067	Up	-0.36764	imputed	0.659067	0.355172	0.435015	0.335881	0.224052	0.345662	0.350572	-0.378393	0.0675057	p.R196W, A>T	TRUE
RACE-like	pDEST_HC_Rec_Bxb_v2_CBS_WT:5334:G:T	G	T	GGC	GTC	258	p.G258V	0.850448	Up	-9.55676	0.1109	0.00732934	Down	6.21072	refined	0.00732934	0.121075	0.00564485	0.110782	0.00168449	0.114316	NA	NA	0.0139193	p.G258V, G>T	FALSE
RACE-like	pDEST_HC_Rec_Bxb_v2_CBS_WT:5878:G:T	G	T	CGG	CGT	439	p.R439R	0.852337	Up	-8.88427	0.144093	0.956784	Up	-9.18394	refined|regulatory_domain	0.956784	0.0958748	0.929793	0.0810336	0.0269908	0.0862649	0.650027	-0.079222	-0.0202328	p.R439R, G>T	TRUE
RACE-like	pDEST_HC_Rec_Bxb_v2_CBS_WT:5901:C:G	C	G	CCC	CGC	447	p.P447R	0.868017	Up	-10.0777	0.121758	0.0562831	Down	5.66813	refined|regulatory_domain	0.0562831	0.279569	0.0400929	0.181571	0.0161902	0.219161	NA	NA	0.00973876	p.P447R, C>G	FALSE
RACE-like	pDEST_HC_Rec_Bxb_v2_CBS_WT:6046:G:T	G	T	ACG	ACT	495	p.T495T	0.883666	Up	-9.51552	0.100461	0.929703	Up	-9.08621	refined|regulatory_domain	0.929703	0.0158968	0.925116	0.0147633	0.00458698	0.0151505	0.909783	0.744532	-0.10735	p.T495T, G>T	TRUE
RACE-like	pDEST_HC_Rec_Bxb_v2_CBS_WT:4933:G:T	G	T	CTG	CTT	124	p.L124L	0.887398	Up	-9.41596	0.122146	0.989107	Up	-10.4554	refined	0.969427	0.0368633	0.989107	0.0344621	-0.0196803	0.0352807	-0.331722	-0.153897	-0.119253	p.L124L, G>T	TRUE
RACE-like	pDEST_HC_Rec_Bxb_v2_CBS_WT:6134:A:T	A	T	AGT	TGT	525	p.S525C	0.903847	Up	-9.77098	0.122146	0.972481	Up	-8.87824	refined|regulatory_domain	0.972481	0.141592	0.915105	0.122337	0.0573755	0.129075	1.01895	-0.0614198	-0.0120955	p.S525C, A>T	TRUE
RACE-like	pDEST_HC_Rec_Bxb_v2_CBS_WT:4716:G:A	G	A	TGC	TAC	52	p.C52Y	0.912903	Up	-8.02295	0.134186	0.0751295	Down	6.19563	imputed	0.0751295	0.355172	0.00659654	0.335881	0.068533	0.345662	-0.60401	-2.07346	0.0526816	p.C52Y, G>A	FALSE
RACE-like	pDEST_HC_Rec_Bxb_v2_CBS_WT:4814:G:C	G	C	GGG	CGG	85	p.G85R	0.914983	Up	-10.0852	0.0996966	0.908072	Up	3.5508	refined	0.908072	0.312003	0.178107	0.118752	0.729965	0.204572	-0.969932	0.228003	-0.0164788	p.G85R, G>C	TRUE
RACE-like	pDEST_HC_Rec_Bxb_v2_CBS_WT:5970:C:T	C	T	GCC	GTC	470	p.A470V	0.927692	Up	-7.77613	0.145924	0.919129	Up	-7.62073	refined|regulatory_domain	0.919129	0.193967	0.85287	0.190404	0.0662599	0.191599	NA	NA	0.00677995	p.A470V, C>T	TRUE
RACE-like	pDEST_HC_Rec_Bxb_v2_CBS_WT:5396:G:T	G	T	GGG	TGG	279	p.G279W	0.92812	Up	-8.32814	0.134186	0.434542	Down	5.07218	imputed	0.434542	0.355172	0.0784454	0.335881	0.356097	0.345662	-0.653157	-0.701567	0.0140904	p.G279W, G>T	FALSE
RACE-like	pDEST_HC_Rec_Bxb_v2_CBS_WT:4978:G:T	G	T	GGG	GGT	139	p.G139G	0.939956	Up	-9.33741	0.0778781	NA	NA	NA	imputed	NA	NA	NA	NA	NA	NA	2.45208	0.273599	-0.0494514	p.G139G, G>T	FALSE
RACE-like	pDEST_HC_Rec_Bxb_v2_CBS_WT:6116:CAC:TAG	CAC	TAG	CAC	TAG	519	p.H519*	0.942996	Up	-11.0939	0.125706	0.245356	Down	5.71703	refined|regulatory_domain	0.245356	0.0997384	0.0369685	0.0726894	0.208387	0.0826947	NA	NA	NA	p.H519*, CAC>TAG
RACE-like	pDEST_HC_Rec_Bxb_v2_CBS_WT:5389:G:T	G	T	AGG	AGT	276	p.R276S	0.954465	Up	-9.66829	0.093929	0.152712	Down	3.93587	refined	0.095543	0.446844	0.152712	0.438607	-0.0571686	0.44137	0.028024	0.131932	-0.0515644	p.R276S, G>T	FALSE
RACE-like	pDEST_HC_Rec_Bxb_v2_CBS_WT:5543:G:T	G	T	GAT	TAT	328	p.D328Y	0.986711	Up	-9.88156	0.134186	0.0196113	Down	5.9898	imputed	0.00604491	0.355172	0.0196113	0.335881	-0.0135664	0.345662	-1.96811	-2.90527	0.0157071	p.D328Y, G>T	FALSE
RACE-like	pDEST_HC_Rec_Bxb_v2_CBS_WT:5605:C:T	C	T	GGC	GGT	348	p.G348G	0.996259	Up	-8.00336	0.100556	0.906025	Up	-8.2995	refined	0.906025	0.0170931	0.88683	0.0152177	0.0191954	0.0158675	0	0	-0.069165	p.G348G, C>T	TRUE
RACE-like	pDEST_HC_Rec_Bxb_v2_CBS_WT:5506:G:T	G	T	CTG	CTT	315	p.L315L	1.00966	Up	-9.32516	0.117888	0.94389	Up	-8.45813	refined	0.94389	0.014901	0.894641	0.0106712	0.0492483	0.0122446	-0.331722	-0.153897	-0.119253	p.L315L, G>T	TRUE
RACE-like	pDEST_HC_Rec_Bxb_v2_CBS_WT:5338:C:T	C	T	GGC	GGT	259	p.G259G	1.01555	Up	-8.28839	0.0673248	0.954358	Up	-9.66173	refined	0.954358	0.022206	0.952414	0.0208685	0.00194451	0.0213236	0	0	-0.069165	p.G259G, C>T	TRUE
RACE-like	pDEST_HC_Rec_Bxb_v2_CBS_WT:5115:G:T	G	T	GGG	GTG	185	p.G185V	1.05887	Up	-9.28465	0.0812464	0.157758	Down	3.85924	refined	0.0891876	0.246362	0.157758	0.0930803	-0.0685705	0.161268	0.852923	-0.342827	0.0402869	p.G185V, G>T	FALSE
RACE-like	pDEST_HC_Rec_Bxb_v2_CBS_WT:5153:G:T	G	T	GAC	TAC	198	p.D198Y	1.06183	Up	-9.37539	0.103466	0.278237	Down	2.03737	refined	0.213174	0.418562	0.278237	0.199837	-0.0650623	0.291584	-1.96811	-2.90527	0.0562342	p.D198Y, G>T	FALSE
RACE-like	pDEST_HC_Rec_Bxb_v2_CBS_WT:5055:G:T	G	T	TGC	TTC	165	p.C165F	1.07357	Up	-9.95144	0.0778781	0.104792	Down	4.66684	refined	0.0406617	0.218141	0.104792	0.109521	-0.0641301	0.154462	-1.45173	-0.209927	0.0820076	p.C165F, G>T	FALSE
RACE-like	pDEST_HC_Rec_Bxb_v2_CBS_WT:5972:G:C	G	C	GGG	CGG	471	p.G471R	1.08964	Up	-9.6084	0.0579964	0.768115	Up	-5.01814	refined|regulatory_domain	0.768115	0.097617	0.714409	0.0731426	0.0537059	0.0821153	-0.969932	0.228003	-0.0164788	p.G471R, G>C	TRUE
RACE-like	pDEST_HC_Rec_Bxb_v2_CBS_WT:5474:G:T	G	T	GGG	TGG	305	p.G305W	1.09565	Up	-9.34924	0.125292	0.0310881	Down	5.9898	imputed	0.0310881	0.355172	0.0196113	0.335881	0.0114767	0.345662	-0.653157	-0.701567	0.0140904	p.G305W, G>T	FALSE
RACE-like	pDEST_HC_Rec_Bxb_v2_CBS_WT:5610:C:T	C	T	GCT	GTT	350	p.A350V	1.10992	Up	-8.18146	0.118969	0.31478	Down	2.71871	refined	0.31478	0.204139	0.233158	0.214513	0.0816221	0.211112	-1.16651	-0.553912	-0.0535701	p.A350V, C>T	FALSE
RACE-like	pDEST_HC_Rec_Bxb_v2_CBS_WT:6120:G:T	G	T	AGC	ATC	520	p.S520I	1.11959	Up	-9.26857	0.0643963	0.809711	Up	-4.42689	refined|regulatory_domain	0.809711	0.0834019	0.6811	0.0647989	0.128611	0.0715394	NA	-6.19646	0.0557752	p.S520I, G>T	TRUE
RACE-like	pDEST_HC_Rec_Bxb_v2_CBS_WT:4695:G:C	G	C	CGG	CCG	45	p.R45P	1.15368	Up	-10.2656	0.0579964	0.749568	Up	-3.307	imputed	0.749568	0.355172	0.616153	0.335881	0.133416	0.345662	1.17695	-1.35662	0.00166388	p.R45P, G>C	TRUE
RACE-like	pDEST_HC_Rec_Bxb_v2_CBS_WT:5624:G:T	G	T	GCG	TCG	355	p.A355S	1.16228	Up	-9.69528	0.0545986	0.199658	Down	3.22478	refined	0.13156	0.510467	0.199658	0.379863	-0.0680988	0.427851	-0.957867	-0.896923	-0.0217829	p.A355S, G>T	FALSE
RACE-like	pDEST_HC_Rec_Bxb_v2_CBS_WT:5181:C:T	C	T	GCC	GTC	207	p.A207V	1.1792	Up	-8.31477	0.0545986	0.0593187	Down	5.79787	refined	0.0593187	0.275919	0.0318118	0.140374	0.027507	0.196249	NA	NA	0.00677995	p.A207V, C>T	FALSE
RACE-like	pDEST_HC_Rec_Bxb_v2_CBS_WT:5270:G:A	G	A	GCT	ACT	237	p.A237T	1.18027	Up	-8.45442	0.0769087	0.908594	Up	-4.7957	refined	0.908594	0.216687	0.701958	0.088828	0.206635	0.144607	0.192285	-0.0358402	-0.0599102	p.A237T, G>A	TRUE
RACE-like	pDEST_HC_Rec_Bxb_v2_CBS_WT:5822:G:A	G	A	GCC	ACC	421	p.A421T	1.20482	Up	-8.96826	0.0762508	0.854975	Up	-6.28555	refined|regulatory_domain	0.854975	0.0922999	0.783492	0.0767242	0.0714827	0.0822445	NA	NA	-0.00671924	p.A421T, G>A	TRUE
RACE-like	pDEST_HC_Rec_Bxb_v2_CBS_WT:5507:G:T	G	T	GAC	TAC	316	p.D316Y	1.22336	Up	-9.3998	0.0750303	0.056297	Down	5.73359	refined	0.056297	0.278073	0.0359114	0.150172	0.0203855	0.202013	-1.96811	-2.90527	0.0562342	p.D316Y, G>T	FALSE
RACE-like	pDEST_HC_Rec_Bxb_v2_CBS_WT:5027:C:A	C	A	CTG	ATG	156	p.L156M	1.26054	Up	-9.53683	0.0817685	0.498964	Down	1.13733	imputed	0.498964	0.355172	0.337493	0.335881	0.16147	0.345662	0.732877	0.321152	-0.0313735	p.L156M, C>A	FALSE
RACE-like	pDEST_HC_Rec_Bxb_v2_CBS_WT:5046:G:A	G	A	GGC	GAC	162	p.G162D	1.26273	Up	-8.20838	0.0454639	0.954601	Up	-9.47696	refined	0.954601	0.229002	0.943714	0.251081	0.0108868	0.243943	-1.04473	0.305544	-0.0541899	p.G162D, G>A	TRUE
RACE-like	pDEST_HC_Rec_Bxb_v2_CBS_WT:5735:C:T	C	T	CTG	TTG	392	p.L392L	1.29476	Up	-8.13372	0.114614	0.968611	Up	-9.75712	refined	0.968611	0.0173407	0.956882	0.0167273	0.0117291	0.0169342	-0.147521	-0.556779	-0.102355	p.L392L, C>T	TRUE
RACE-like	pDEST_HC_Rec_Bxb_v2_CBS_WT:6061:G:T	G	T	TCG	TCT	500	p.S500S	1.30281	Up	-9.40497	0.106148	0.948011	Up	-9.10116	refined|regulatory_domain	0.948011	0.0324886	0.925832	0.0266084	0.0221789	0.0287026	0.0803906	0.164383	-0.0541146	p.S500S, G>T	TRUE
RACE-like	pDEST_HC_Rec_Bxb_v2_CBS_WT:5314:G:T	G	T	CTG	CTT	251	p.L251L	1.30602	Up	-9.14995	0.0778781	0.972681	Up	-9.66195	refined	0.972681	0.0659343	0.952424	0.040718	0.0202569	0.0505412	-0.331722	-0.153897	-0.119253	p.L251L, G>T	TRUE
RACE-like	pDEST_HC_Rec_Bxb_v2_CBS_WT:5145:C:T	C	T	GCC	GTC	195	p.A195V	1.39226	Up	-8.63358	0.0545986	0.97388	Up	-9.46952	refined	0.97388	0.139453	0.943363	0.121616	0.0305169	0.127838	NA	NA	0.00677995	p.A195V, C>T	TRUE
RACE-like	pDEST_HC_Rec_Bxb_v2_CBS_WT:5337:G:T	G	T	GGC	GTC	259	p.G259V	1.46912	Up	-9.61397	0.0778781	0.0430514	Down	5.91527	refined	0.0430514	0.15997	0.0243423	0.0316589	0.0187092	0.095908	NA	NA	0.0139193	p.G259V, G>T	FALSE
RACE-like	pDEST_HC_Rec_Bxb_v2_CBS_WT:5858:C:T	C	T	CAC	TAC	433	p.H433Y	1.48967	Up	-8.45813	0.0443564	0.965557	Up	-9.19695	refined|regulatory_domain	0.965557	0.141767	0.930414	0.140058	0.0351422	0.14063	-0.8011	-2.26726	0.0702853	p.H433Y, C>T	TRUE
RACE-like	pDEST_HC_Rec_Bxb_v2_CBS_WT:5370:A:T	A	T	GAG	GTG	270	p.E270V	1.49429	Up	-9.90121	0.0286007	0.832464	Up	-6.55686	refined	0.832464	0.175307	0.79787	0.238993	0.0345933	0.219824	-0.189227	-1.06689	0.0738052	p.E270V, A>T	TRUE
RACE-like	pDEST_HC_Rec_Bxb_v2_CBS_WT:5031:C:T	C	T	GCT	GTT	157	p.A157V	1.52062	Up	-9.17118	0.0470927	0.689801	Up	-1.66467	refined	0.689801	0.0997859	0.516707	0.0955955	0.173094	0.0970124	-1.16651	-0.553912	-0.0535701	p.A157V, C>T	TRUE
RACE-like	pDEST_HC_Rec_Bxb_v2_CBS_WT:6052:C:T	C	T	GGC	GGT	497	p.G497G	1.52624	Up	-8.21517	0.0545986	0.993965	Up	-8.54919	refined|regulatory_domain	0.993965	0.0245141	0.899104	0.0191943	0.0948603	0.021117	0	0	-0.069165	p.G497G, C>T	TRUE
RACE-like	pDEST_HC_Rec_Bxb_v2_CBS_WT:6051:G:A	G	A	GGC	GAC	497	p.G497D	1.54475	Up	-8.20885	0.0179504	0.973181	Up	-5.63134	refined|regulatory_domain	0.973181	0.193428	0.748228	0.16342	0.224953	0.173999	-1.04473	0.305544	-0.0541899	p.G497D, G>A	TRUE
RACE-like	pDEST_HC_Rec_Bxb_v2_CBS_WT:4732:C:T	C	T	GGC	GGT	57	p.G57G	1.63338	Up	-8.52054	0.0517975	0.979165	Up	-10.238	refined	0.914401	0.0492436	0.979165	0.0386262	-0.0647637	0.0424613	0	0	-0.069165	p.G57G, C>T	TRUE
RACE-like	pDEST_HC_Rec_Bxb_v2_CBS_WT:5684:C:T	C	T	CCC	TCC	375	p.P375S	1.64382	Up	-8.48585	0.0179504	0.909309	Up	-3.57616	refined	0.909309	0.211865	0.631981	0.231936	0.277328	0.225444	NA	NA	0.0071193	p.P375S, C>T	TRUE
RACE-like	pDEST_HC_Rec_Bxb_v2_CBS_WT:5609:G:A	G	A	GCT	ACT	350	p.A350T	1.66727	Up	-8.5072	0.0189744	0.968686	Up	-6.45189	refined	0.968686	0.133532	0.792324	0.0740121	0.176362	0.0979565	0.192285	-0.0358402	-0.0599102	p.A350T, G>A	TRUE
RACE-like	pDEST_HC_Rec_Bxb_v2_CBS_WT:4697:C:T	C	T	CCC	TCC	46	p.P46S	1.86	Up	-8.75974	0.0281558	0.350546	Down	5.91116	refined	0.350546	0.361213	0.0246033	0.118752	0.325942	0.229985	NA	NA	0.0071193	p.P46S, C>T	FALSE

## Sheet: Table_S3
Table S3: pDEST_HC_Rec_Bxb_v2_CBS PCR1 and PCR2 primers for amplicon method
Primer_name	Sequence
pDEST_HC_Rec_Bxb_v2_F	CAACTACACGAGCTCACAAGTTTGTACAA
pDEST_HC_Rec_Bxb_v2_R	GGCAGTCTCTCTGATTCCACAGTCAT
CBS_2F_v2	TACACGACGCTCTTCCGATCTGAAGGGGTCCCCAGAGGATAAG
CBS_2R_v2	AGACGTGTGCTCTTCCGATCTTCTGGCAAGATTTTTGGAGATTTTGC
CBS_4F_v2	TACACGACGCTCTTCCGATCTGAAGTGTGAGCTCTTGGCCAAG
CBS_4R_v2	AGACGTGTGCTCTTCCGATCTCGATCCCGGTGTTCCCGG

## Sheet: Table_S4
Table S4: CBS tail-less primers for RACE-like, Anchored Multiplex PCR method
Primer_name	Sequence
CBS_1F_GSP1	CCAGTGTGCTGGAATTGATTAATACAAGTTTGTAC
CBS_1F_endo_GSP1	GCACCATCTGTCCGGTCCCA
CBS_1R_GSP1	GGATCCACAGGGGCTCCTT
CBS_2F_GSP1	GAGAAGGGGTCCCCAGAGGATA
CBS_2R_GSP1	CCCGATTTTCTTCAGAATATCTGGCAAG
CBS_3F_GSP1	GAGTCCCCACATCACCACACTG
CBS_3R_GSP1	CGCCCGCGTTGAAGAACTC
CBS_4F_GSP1	GGCCTGAAGTGTGAGCTCTTGG
CBS_4R_GSP1	CAGCCCGATCCCGGTGTT
CBS_5F_GSP1	CCGGGGACACGATTATCGAGC
CBS_5R_GSP1	TGGTGGGCGTCCTCACAATC
CBS_6F_GSP1	CCGAGAAGGTGGACGTGCT
CBS_6R_GSP1	GTTGCTGGCGTTGCGGTA
CBS_7F_GSP1	CTGAAGAACGAAATCCCCAATTCTCAC
CBS_7R_GSP1	TTCCTGGCAATGCCCGTGAT
CBS_8F_GSP1	GACATGCTGGTGGCTTCAGTG
CBS_8R_GSP1	ATCCCTTCCACCTCGTAGGTTGTC
CBS_9F_GSP1	GAGCCGGAGGAGCTGAACC
CBS_9R_GSP1	CCCTCTTGCGCGATCAGCAT
CBS_10F_GSP1	GCAACGATGAGGAGGCGTTCA
CBS_10R_GSP1	GGTCATGTAGTTCCGCACTGAGT
CBS_11F_GSP1	CAGCGCTGCGTGGTCATT
CBS_11R_GSP1	GGCCCAGCTCCTGAACACG
CBS_12F_GSP1	ACCTCACGGAGAAGAAGCCCT
CBS_12R_GSP1	CAGGATTACCCCCGCCTCAT
CBS_13F_GSP1	GGGAGAAGGGCTTCGACCA
CBS_13R_GSP1	GTCCGTGAGGCGGATCTGTT
CBS_14F_GSP1	TCAGACCAAGTTGGCAAAGTCATCT
CBS_14R_GSP1	CCATCTGCCGCTGACTGGA
CBS_15F_GSP1	CACGAGCAGATCCAGTACCACA
CBS_15R_GSP1	GCCCTCTAGATGCATGCTCGAG
CBS_15R_endo_GSP1	AAGCGAAGGAGAAGTGGGCAA
CBS_1F_GSP2	TGCTGGAATTGATTAATACAAGTTTGTACAAA
CBS_1F_endo_GSP2	ATCTGTCCGGTCCCAGCATG
CBS_1R_GSP2	CACAGGGGCTCCTTGGCTT
CBS_2F_GSP2	AGGGGTCCCCAGAGGATAAGG
CBS_2R_GSP2	AATATCTGGCAAGATTTTTGGAGATTTTGCC
CBS_3F_GSP2	CCCACATCACCACACTGCC
CBS_3R_GSP2	CCCGCGTTGAAGAACTCACA
CBS_4F_GSP2	GAAGTGTGAGCTCTTGGCCAAG
CBS_4R_GSP2	GATCCCGGTGTTCCCGGA
CBS_5F_GSP2	GGACACGATTATCGAGCCGACA
CBS_5R_GSP2	GGCGTCCTCACAATCTCAGC
CBS_6F_GSP2	AGAAGGTGGACGTGCTGCG
CBS_6R_GSP2	TGCTGGCGTTGCGGTACT
CBS_7F_GSP2	ACGAAATCCCCAATTCTCACATCCTAG
CBS_7R_GSP2	TGGCAATGCCCGTGATGGT
CBS_8F_GSP2	CTGGTGGCTTCAGTGGGCA
CBS_8R_GSP2	CCACCTCGTAGGTTGTCTGCTC
CBS_9F_GSP2	CGGAGGAGCTGAACCAGACG
CBS_9R_GSP2	TCTTGCGCGATCAGCATGC
CBS_10F_GSP2	GATGAGGAGGCGTTCACCTTTG
CBS_10R_GSP2	ATGTAGTTCCGCACTGAGTCGG
CBS_11F_GSP2	GCGCTGCGTGGTCATTCTG
CBS_11R_GSP2	CAGCTCCTGAACACGGAGGT
CBS_12F_GSP2	CACGGAGAAGAAGCCCTGGT
CBS_12R_GSP2	GATTACCCCCGCCTCATCCA
CBS_13F_GSP2	GGAGAAGGGCTTCGACCAGG
CBS_13R_GSP2	CGTGAGGCGGATCTGTTTGAAC
CBS_14F_GSP2	GACCAAGTTGGCAAAGTCATCTACAAG
CBS_14R_GSP2	ATCTGCCGCTGACTGGACTTC
CBS_15F_GSP2	GCAGATCCAGTACCACAGCACC
CBS_15R_GSP2	CCTCTAGATGCATGCTCGAGGAC
CBS_15R_endo_GSP2	AGGAGAAGTGGGCAAGGGTG

## Sheet: Table_S5
Table S5: CBS primers for negative control library amplification
Primer_name	Sequence	Note
CBS_pEZY3_1F::CBS_pEZY3:950-976	TACACGACGCTCTTCCGATCTCAAGTTTGTACAAAAAAGTTGGCATG	Use in place of CBS_pEZY3_1F_endo for amplification of mutagenized libraries from CBS_pEZY3
CBS_pEZY3_2F::ENST00000398165.7|ENSG00000160200.17|OTTHUMG00000086834.7|OTTHUMT00000195525.1|CBS-204|CBS|2605|protein_coding|:349-368(+)::CBS_pEZY3:1062-1081	TACACGACGCTCTTCCGATCTGGGGTCCCCAGAGGATAAG
CBS_pEZY3_1R'::ENST00000398165.7|ENSG00000160200.17|OTTHUMG00000086834.7|OTTHUMT00000195525.1|CBS-204|CBS|2605|protein_coding|:370-388(-)::CBS_pEZY3:1083-1101	AGACGTGTGCTCTTCCGATCTAGCCAAGGAGCCCCTGTG
CBS_pEZY3_3F::ENST00000398165.7|ENSG00000160200.17|OTTHUMG00000086834.7|OTTHUMT00000195525.1|CBS-204|CBS|2605|protein_coding|:452-470(+)::CBS_pEZY3:1165-1183	TACACGACGCTCTTCCGATCTCATCACCACACTGCCCCG
CBS_pEZY3_2R'::ENST00000398165.7|ENSG00000160200.17|OTTHUMG00000086834.7|OTTHUMT00000195525.1|CBS-204|CBS|2605|protein_coding|:472-500(-)::CBS_pEZY3:1185-1213	AGACGTGTGCTCTTCCGATCTAAAATCTCCAAAAATCTTGCCAGATATT
CBS_pEZY3_4F::ENST00000398165.7|ENSG00000160200.17|OTTHUMG00000086834.7|OTTHUMT00000195525.1|CBS-204|CBS|2605|protein_coding|:566-584(+)::CBS_pEZY3:1279-1297	TACACGACGCTCTTCCGATCTTGTGAGCTCTTGGCCAAG
CBS_pEZY3_3R'::ENST00000398165.7|ENSG00000160200.17|OTTHUMG00000086834.7|OTTHUMT00000195525.1|CBS-204|CBS|2605|protein_coding|:584-603(-)::CBS_pEZY3:1297-1316	AGACGTGTGCTCTTCCGATCTTGTGAGTTCTTCAACGCGG
CBS_pEZY3_5F::ENST00000398165.7|ENSG00000160200.17|OTTHUMG00000086834.7|OTTHUMT00000195525.1|CBS-204|CBS|2605|protein_coding|:679-698(+)::CBS_pEZY3:1392-1411	TACACGACGCTCTTCCGATCTCACGATTATCGAGCCGACA
CBS_pEZY3_4R'::ENST00000398165.7|ENSG00000160200.17|OTTHUMG00000086834.7|OTTHUMT00000195525.1|CBS-204|CBS|2605|protein_coding|:699-717(-)::CBS_pEZY3:1412-1430	AGACGTGTGCTCTTCCGATCTCCGGGAACACCGGGATCG
CBS_pEZY3_6F::ENST00000398165.7|ENSG00000160200.17|OTTHUMG00000086834.7|OTTHUMT00000195525.1|CBS-204|CBS|2605|protein_coding|:794-812(+)::CBS_pEZY3:1507-1525	TACACGACGCTCTTCCGATCTGACGTGCTGCGGGCACTG
CBS_pEZY3_5R'::ENST00000398165.7|ENSG00000160200.17|OTTHUMG00000086834.7|OTTHUMT00000195525.1|CBS-204|CBS|2605|protein_coding|:812-830(-)::CBS_pEZY3:1525-1543	AGACGTGTGCTCTTCCGATCTGGGGCTGAGATTGTGAGG
CBS_pEZY3_7F::ENST00000398165.7|ENSG00000160200.17|OTTHUMG00000086834.7|OTTHUMT00000195525.1|CBS-204|CBS|2605|protein_coding|:903-926(+)::CBS_pEZY3:1616-1639	TACACGACGCTCTTCCGATCTCCAATTCTCACATCCTAGACCAG
CBS_pEZY3_6R'::ENST00000398165.7|ENSG00000160200.17|OTTHUMG00000086834.7|OTTHUMT00000195525.1|CBS-204|CBS|2605|protein_coding|:927-945(-)::CBS_pEZY3:1640-1658	AGACGTGTGCTCTTCCGATCTACCGCAACGCCAGCAACC
CBS_pEZY3_8F::ENST00000398165.7|ENSG00000160200.17|OTTHUMG00000086834.7|OTTHUMT00000195525.1|CBS-204|CBS|2605|protein_coding|:1016-1034(+)::CBS_pEZY3:1729-1747	TACACGACGCTCTTCCGATCTGCTTCAGTGGGCACGGGC
CBS_pEZY3_7R'::ENST00000398165.7|ENSG00000160200.17|OTTHUMG00000086834.7|OTTHUMT00000195525.1|CBS-204|CBS|2605|protein_coding|:1036-1054(-)::CBS_pEZY3:1749-1767	AGACGTGTGCTCTTCCGATCTCACCATCACGGGCATTGC
CBS_pEZY3_9F::ENST00000398165.7|ENSG00000160200.17|OTTHUMG00000086834.7|OTTHUMT00000195525.1|CBS-204|CBS|2605|protein_coding|:1130-1148(+)::CBS_pEZY3:1843-1861	TACACGACGCTCTTCCGATCTGAGGAGCTGAACCAGACG
CBS_pEZY3_8R'::ENST00000398165.7|ENSG00000160200.17|OTTHUMG00000086834.7|OTTHUMT00000195525.1|CBS-204|CBS|2605|protein_coding|:1148-1167(-)::CBS_pEZY3:1861-1880	AGACGTGTGCTCTTCCGATCTGAGCAGACAACCTACGAGG
CBS_pEZY3_10F::ENST00000398165.7|ENSG00000160200.17|OTTHUMG00000086834.7|OTTHUMT00000195525.1|CBS-204|CBS|2605|protein_coding|:1244-1262(+)::CBS_pEZY3:1957-1975	TACACGACGCTCTTCCGATCTGAGGAGGCGTTCACCTTT
CBS_pEZY3_9R'::ENST00000398165.7|ENSG00000160200.17|OTTHUMG00000086834.7|OTTHUMT00000195525.1|CBS-204|CBS|2605|protein_coding|:1263-1281(-)::CBS_pEZY3:1976-1994	AGACGTGTGCTCTTCCGATCTCCCGCATGCTGATCGCGC
CBS_pEZY3_11F::ENST00000398165.7|ENSG00000160200.17|OTTHUMG00000086834.7|OTTHUMT00000195525.1|CBS-204|CBS|2605|protein_coding|:1358-1376(+)::CBS_pEZY3:2071-2089	TACACGACGCTCTTCCGATCTGGCCAGCGCTGCGTGGTC
CBS_pEZY3_10R'::ENST00000398165.7|ENSG00000160200.17|OTTHUMG00000086834.7|OTTHUMT00000195525.1|CBS-204|CBS|2605|protein_coding|:1377-1395(-)::CBS_pEZY3:2090-2108	AGACGTGTGCTCTTCCGATCTTTCTGCCCGACTCAGTGC
CBS_pEZY3_12F::ENST00000398165.7|ENSG00000160200.17|OTTHUMG00000086834.7|OTTHUMT00000195525.1|CBS-204|CBS|2605|protein_coding|:1472-1490(+)::CBS_pEZY3:2185-2203	TACACGACGCTCTTCCGATCTAAGAAGCCCTGGTGGTGG
CBS_pEZY3_11R'::ENST00000398165.7|ENSG00000160200.17|OTTHUMG00000086834.7|OTTHUMT00000195525.1|CBS-204|CBS|2605|protein_coding|:1491-1509(-)::CBS_pEZY3:2204-2222	AGACGTGTGCTCTTCCGATCTACCTCCGTGTTCAGGAGC
CBS_pEZY3_13F::ENST00000398165.7|ENSG00000160200.17|OTTHUMG00000086834.7|OTTHUMT00000195525.1|CBS-204|CBS|2605|protein_coding|:1586-1604(+)::CBS_pEZY3:2299-2317	TACACGACGCTCTTCCGATCTTTCGACCAGGCGCCCGTG
CBS_pEZY3_12R'::ENST00000398165.7|ENSG00000160200.17|OTTHUMG00000086834.7|OTTHUMT00000195525.1|CBS-204|CBS|2605|protein_coding|:1605-1623(-)::CBS_pEZY3:2318-2336	AGACGTGTGCTCTTCCGATCTTGGATGAGGCGGGGGTAA
CBS_pEZY3_14F::ENST00000398165.7|ENSG00000160200.17|OTTHUMG00000086834.7|OTTHUMT00000195525.1|CBS-204|CBS|2605|protein_coding|:1691-1715(+)::CBS_pEZY3:2404-2428	TACACGACGCTCTTCCGATCTCAAGTTGGCAAAGTCATCTACAAG
CBS_pEZY3_13R'::ENST00000398165.7|ENSG00000160200.17|OTTHUMG00000086834.7|OTTHUMT00000195525.1|CBS-204|CBS|2605|protein_coding|:1717-1737(-)::CBS_pEZY3:2430-2450	AGACGTGTGCTCTTCCGATCTGTTCAAACAGATCCGCCTCA
CBS_pEZY3_15F::ENST00000398165.7|ENSG00000160200.17|OTTHUMG00000086834.7|OTTHUMT00000195525.1|CBS-204|CBS|2605|protein_coding|:1804-1823(+)::CBS_pEZY3:2517-2536	TACACGACGCTCTTCCGATCTGATCCAGTACCACAGCACC
CBS_pEZY3_14R'::ENST00000398165.7|ENSG00000160200.17|OTTHUMG00000086834.7|OTTHUMT00000195525.1|CBS-204|CBS|2605|protein_coding|:1824-1842(-)::CBS_pEZY3:2537-2555	AGACGTGTGCTCTTCCGATCTGGAAGTCCAGTCAGCGGC
CBS_pEZY3_15R::CBS_pEZY3:2650-2668	AGACGTGTGCTCTTCCGATCTGTCCTCGAGCATGCATCT	Use in place of CBS_pEZY3_15R'_endo for amplification of mutagenized libraries from CBS_pEZY3
CBSpEZY3_1F_endo::ENST00000398165.7|ENSG00000160200.17|OTTHUMG00000086834.7|OTTHUMT00000195525.1|CBS-204|CBS|2605|protein_coding|:243-263(+)	TACACGACGCTCTTCCGATCTATCTGTCCGGTCCCAGCATG
CBSpEZY3_15R'_endo::ENST00000398165.7|ENSG00000160200.17|OTTHUMG00000086834.7|OTTHUMT00000195525.1|CBS-204|CBS|2605|protein_coding|:1951-1971(-)	AGACGTGTGCTCTTCCGATCTAGGAGAAGTGGGCAAGGGTG
